# Supplementary material for: Improvement of DOPA-Melanin Production by Aspergillus nidulans Using Eco-Friendly and Inexpensive Substrates
Source: J Fungi (Basel). 2023 Jun 29;9(7):714. doi: 10.3390/jof9070714 (PMC10381910; doi:10.3390/jof9070714)
Supplement: Supplementary file 1 [file jof-09-00714-s001.zip]

Archive with 1 entries (1 files):
- jof-2368620-supplementary.pdf
